# Supplementary material for: Integrating population-level and cell-based signatures for drug repositioning
Source: Bioinformatics. 2025 Sep 10;41(10):btaf498. doi: 10.1093/bioinformatics/btaf498 (PMC12512135; doi:10.1093/bioinformatics/btaf498)
Supplement: btaf498_Supplementary_Data [file btaf498_supplementary_data.zip]

Archive with 2 entries (2 files):
- Supplemental Material 1 (Figure S1-S3 and Table S15-S16).docx
- Supplemental Material 2 (Table S1-S14).zip
